# Supplementary material for: Reduced Clostridium difficile Tests and Laboratory-Identified Events With a Computerized Clinical Decision Support Tool and Financial Incentive
Source: Infect Control Hosp Epidemiol. 2018 Apr 12;39(6):737–40. doi: 10.1017/ice.2018.53 (PMC6088779; doi:10.1017/ice.2018.53)
Supplement: Supplementary file 1 [file S0899823X18000533sup.zip]

Archive with 2 entries (2 files):
- S0899823X18000533sup002.mp4
- S0899823X18000533sup001.mp4
